# Supplementary material for: Adaptative Introgression and Local Adaptation Sweep Through High- and Low-Elevation Senecio Species on Mount Etna, Sicily
Source: Genes (Basel). 2026 Jul 1;17(7):778. doi: 10.3390/genes17070778 (PMC13410233; doi:10.3390/genes17070778)
Supplement: Supplementary file 1 [file genes-17-00778-s001.zip]

Archive with 2 entries (2 files):
- genes-4377644-supplementary.pdf
- genes-4377644_supp_tables_rev1.xlsx
