# Supplementary material for: Adaptative Introgression and Local Adaptation Sweep Through High- and Low-Elevation Senecio Species on Mount Etna, Sicily
Source: Genes (Basel). 2026 Jul 1;17(7):778. doi: 10.3390/genes17070778 (PMC13410233; doi:10.3390/genes17070778)
Supplement: Supplementary file 1 [file genes-17-00778-s001.zip › genes-4377644_supp_tables_rev1.xlsx]

## Sheet: Cover
Supplementary Tables
Adaptative introgression and local adaptation sweep through high- and low-elevation Senecio species on Mount Etna, Sicily
Running title: Selective sweeps in Senecio, Sicily
Edgar L.Y. Wong1,2, Simon J. Hiscock1,3 and Dmitry A. Filatov1
1Department of Biology, University of Oxford, Oxford, UK
2Senckenberg – Leibniz Institution for Biodiversity and Earth System Research, Senckenberg Biodiversity and Climate Research Centre, Frankfurt am Main, Germany
3Oxford Botanic Garden and Arboretum, Oxford, UK
Corresponding author: Edgar L.Y. Wong: edgar.wong@senckenberg.de; Dmitry A. Filatov: dmitry.filatov@biology.ox.ac.uk

## Sheet: Supp. Table S1
Supp. Table S1. Information of the samples used in this study. All sequences are deposited under the GenBank BioProject PRJNA1401787.
Species	Sample name	Elevation (masl)	Latitude	Longitube	No. of raw reads	No. of mapped reads	GenBank SRA accession
S. aethnensis	Pro2-1	2600	37°47'17.5"N	15°01'22.3"E	143458168	139565370	SAMN54570847
S. aethnensis	Pro2-2	2600	37°47'17.5"N	15°01'22.3"E	101184765	98466396	SAMN54570848
S. aethnensis	Pro2-10	2600	37°47'17.5"N	15°01'22.3"E	151071523	146937131	SAMN54570849
S. aethnensis	Pro2-22a	2600	37°47'17.5"N	15°01'22.3"E	101046108	97727223	SAMN54570850
S. aethnensis	Pro2-25	2600	37°47'17.5"N	15°01'22.3"E	176910621	171460116	SAMN54570851
S. aethnensis	Pro2-21	2600	37°47'17.5"N	15°01'22.3"E	151874553	145556652	SAMN54570852
S. chrysanthemifolius	Nic2-17	852	37°37' 3.1"N	15° 1' 6.2"E	124681114	119490946	SAMN54570853
S. chrysanthemifolius	Nic2-23	852	37°37' 3.1"N	15° 1' 6.2"E	122199615	118514270	SAMN54570854
S. chrysanthemifolius	Nic2-34	852	37°37' 3.1"N	15° 1' 6.2"E	174578569	168903974	SAMN54570855
S. chrysanthemifolius	Ran1-43a	755	37°52'31.7"N	14°57'32.7"E	125485734	121649173	SAMN54570856
S. chrysanthemifolius	Ran1-5a	755	37°52'31.7"N	14°57'32.7"E	148935911	142773922	SAMN54570857
S. chrysanthemifolius	Ran1-37a	755	37°52'31.7"N	14°57'32.7"E	157755392	152492191	SAMN54570858

## Sheet: Supp. Table S2
Supp. Table S2. Mean polymorphism statistics in each LG. Abbreviations: syn = synonymous sites, nsyn = non-synonymous sites, ncd = non-coding sites, all = all sites, aeth = S. aethnensis, chry = S. chrysanthemifolius.
Category	LG1		LG2		LG3		LG4		LG5		LG6		LG7		LG8		LG9		LG10		All
	Mean	SD	Mean	SD	Mean	SD	Mean	SD	Mean	SD	Mean	SD	Mean	SD	Mean	SD	Mean	SD	Mean	SD	Mean	SD
π syn (aeth)	0.0176	0.0181	0.0175	0.0189	0.0167	0.0299	0.0171	0.0233	0.0174	0.016	0.0179	0.0169	0.0181	0.0195	0.0168	0.0308	0.0187	0.0224	0.0185	0.016	0.0176	0.0214
π syn (chry)	0.0154	0.017	0.0153	0.0164	0.0141	0.0165	0.016	0.0209	0.0165	0.016	0.0151	0.0157	0.015	0.0181	0.0143	0.0367	0.0168	0.0199	0.0169	0.0151	0.0155	0.0198
π nsyn (aeth)	0.0113	0.0099	0.0112	0.0103	0.0106	0.01	0.0107	0.0106	0.0111	0.0098	0.0114	0.0125	0.0113	0.0101	0.0106	0.0092	0.012	0.0119	0.0118	0.0094	0.0112	0.0103
π nsyn (chry)	0.0097	0.0091	0.0098	0.0098	0.009	0.0086	0.01	0.0105	0.0105	0.0101	0.0097	0.0114	0.0094	0.009	0.009	0.0088	0.0108	0.0107	0.0107	0.0094	0.0098	0.0097
π ncd (aeth)	0.0104	0.0061	0.0109	0.0067	0.0099	0.006	0.0095	0.0059	0.0103	0.0062	0.0101	0.0062	0.0103	0.0063	0.0098	0.0056	0.0112	0.0065	0.0103	0.0059	0.0103	0.0062
π ncd (chry)	0.0089	0.0057	0.0091	0.0057	0.0084	0.0054	0.0089	0.0055	0.0101	0.0061	0.0088	0.0057	0.0087	0.0056	0.0082	0.005	0.0101	0.006	0.01	0.0061	0.0091	0.0057
Taj.D all (aeth)	0.4377	0.5806	0.2933	0.5734	0.3285	0.5828	0.2008	0.6543	0.2435	0.6028	0.2691	0.5818	0.3852	0.6038	0.3562	0.6162	0.3262	0.5461	0.2494	0.5789	0.3099	0.596
Taj.D all (chry)	0.149	0.6853	0.1381	0.6652	0.2074	0.6957	0.3204	0.65	0.2897	0.6106	0.1599	0.6826	0.2213	0.7315	0.1222	0.7538	0.2916	0.6135	0.2172	0.6441	0.2109	0.6767
Taj.D syn (aeth)	0.1377	0.8611	0.056	0.8628	0.0573	0.8695	0.1026	0.8962	-0.0206	0.884521	0.0143	0.8496	0.1252	0.8719	0.1472	0.9289	0.0199	0.8544	0.1169	0.8741	0.0784	0.8778
Taj.D syn (chry)	-0.0484	0.8971	-0.0633	0.9098	-0.0545	0.9282	0.1291	0.9159	-0.0369	0.898	-0.1027	0.8942	-0.0492	0.9405	-0.0231	0.9943	-0.0245	0.8811	-0.016	0.8787	-0.029	0.9178
Dxy	0.0123	0.0073	0.0133	0.008	0.0118	0.0072	0.0113	0.0068	0.0133	0.0078	0.0122	0.0073	0.0125	0.0073	0.011	0.0065	0.0132	0.0076	0.0135	0.0078	0.0125	0.0074
FST	0.0612	0.0568	0.0832	0.0701	0.0717	0.0622	0.0572	0.0538	0.08	0.07	0.0682	0.0656	0.0826	0.0693	0.0587	0.0594	0.0503	0.0555	0.0687	0.0604	0.0773	0.064
ZnS all (aeth)	0.2248	0.0766	0.2225	0.0843	0.2237	0.0794	0.2309	0.0824	0.2176	0.0802	0.2112	0.0734	0.2332	0.0848	0.2384	0.0858	0.2084	0.0682	0.2274	0.0739	0.2235	0.08
ZnS all (chry)	0.26	0.1103	0.2626	0.1064	0.2593	0.1131	0.2451	0.0882	0.2223	0.0823	0.2444	0.0971	0.2724	0.1085	0.2733	0.1093	0.2329	0.0858	0.2382	0.0898	0.2506	0.1017

## Sheet: Supp. Table S3
Supp. Table S3. Results of Kruskal-Wallis test comparing various polymorphism statistics between S. aethnensis and S. chrysanthemifolius. df = 1 for all comparisons.
Category	LG1		LG2		LG3		LG4		LG5		LG6		LG7		LG8		LG9		LG10
	χ2	p-value	χ2	p-value	χ2	p-value	χ2	p-value	χ2	p-value	χ2	p-value	χ2	p-value	χ2	p-value	χ2	p-value	χ2	p-value
π syn	37.623	8.582e-10	23.112	1.528e-06	34.225	4.909e-09	4.7135	0.02993	3.7449	0.05297	35.268	2.873e-09	67.889	< 2.2e-16	49.925	1.597e-12	15.261	9.361e-05	10.891	0.0009664
π nsyn	56.094	6.91e-14	26.333	2.873e-07	42.939	5.647e-11	6.5375	0.01056	5.8223	0.01582	46.571	< 2.2e-16	76.825	< 2.2e-16	54.837	1.31e-13	18.245	1.942e-05	12.049	0.0005183
π ncd	224	< 2.2e-16	229.02	< 2.2e-16	168.16	< 2.2e-16	20.445	6.135e-06	4.2535	0.03917	174.7	< 2.2e-16	269.49	< 2.2e-16	251.85	< 2.2e-16	82.554	< 2.2e-16	16.001	6.33e-05
Taj.D all	666.45	< 2.2e-16	238.49	< 2.2e-16	97.883	< 2.2e-16	90.622	< 2.2e-16	35.325	2.791e-09	76.459	< 2.2e-16	179.89	< 2.2e-16	286.15	< 2.2e-16	7.9333	0.004853	0.87652	0.3492
Taj.D syn	53.138	3.109e-13	23.133	1.512e-06	24.826	6.274e-07	4.8729	0.02728	0.026026	0.8718	23.138	1.508e-06	49.227	2.28e-12	46.079	1.136e-11	3.4864	0.06187	19.309	1.112e-05
ZnS all	363.84	< 2.2e-16	839.77	< 2.2e-16	294.43	< 2.2e-16	113.85	< 2.2e-16	29.049	7.057e-08	640.26	< 2.2e-16	547.69	< 2.2e-16	428.52	< 2.2e-16	370.14	< 2.2e-16	7.6115	0.0058

## Sheet: Supp. Table S4
Supp. Table S4. Positive selective sweep reigons detected by RAiSD supported by iHH12 analysis. Each region contains multiple windows (with distance < 10kb) analysed by RAiSD that have sweep signals above the outlier threshold. Abbreviations: chry = S. chrysanthemifolius; aeth = S. aethnensis, VF = VolcanoFinder.
LG	S. aethnensis					S. chrysanthemifolius
	Start position (bp)	End position (bp)	Length (bp)	Shared with chry	Shared with VF	Start position (bp)	End position (bp)	Length (bp)	Shared with aeth	Shared with VF
1	160461	197593	37132			1737165	1773142	35977
	1003658	1025037	21379			5832883	5856576	23693
	3383286	3404094	20808			9326248	9346638	20390
	3603996	3626283	22287			9391008	9415060	24052
	4048062	4074253	26191			11494268	11541284	47016	✓
	4272197	4287411	15214			12809388	12821424	12036
	5038664	5070391	31727			15182001	15197311	15310
	6805713	6991524	185811			17475071	17507748	32677
	8531062	9010058	478996			17655777	17695047	39270
	11502103	11543593	41490	✓		18158331	18176365	18034
	12656762	12672591	15829			18332653	18347222	14569
	14442335	14489534	47199		✓	23610127	23625736	15609
	17013047	17036005	22958			33957894	33980211	22317	✓
	17907805	17946759	38954			36159990	36195088	35098	✓
	18117662	18148686	31024			37175815	37195000	19185
	18964688	19007763	43075			39615316	39633881	18565
	30730600	30754355	23755			40251748	40278557	26809
	31017498	31035155	17657			40296219	40318088	21869
	32254379	32275987	21608		✓	40846840	40867023	20183
	32751860	32767903	16043			41448119	41472523	24404
	33956463	33977968	21505	✓	✓	43434366	43448235	13869
	35160261	35178646	18385			43714329	43739651	25322
	35726927	35753465	26538		✓	45486452	45502645	16193
	36099078	36152588	53510		✓	46351897	46381293	29396
	36173773	36192864	19091	✓	✓	46594168	46921538	327370
	36216651	36240619	23968		✓	47160970	47193013	32043
	36325478	36341792	16314		✓	48644309	48687896	43587	✓
	36777692	36807968	30276		✓	51058264	51079467	21203		✓
	36873180	36904931	31751		✓	51258828	51275053	16225		✓
	37271571	37299596	28025		✓	51407746	51429360	21614		✓
	37354745	38391968	1037223		✓	51446792	51463458	16666		✓
	41744278	41775621	31343			59512260	59544732	32472	✓
	43125955	43149327	23372			59692657	59715520	22863
	43218176	43251185	33009			62187249	62203552	16303
	43522197	43533133	10936			64303591	64331379	27788	✓
	43808047	43852064	44017			64590864	64605444	14580
	45069847	45089484	19637			64749571	64773217	23646
	46354972	46380013	25041
	47366085	47409772	43687
	47435453	47960187	524734
	48215528	48234759	19231
	48642441	48680030	37589	✓
	50508740	50543021	34281
	51544574	51566946	22372
	52302323	52316223	13900
	53530762	53961490	430728		✓
	55329961	55345395	15434
	55438979	55467410	28431
	55966416	55977245	10829
	56704021	56716626	12605
	56776854	56884320	107466
	56925024	57044164	119140		✓
	58429215	59088333	659118
	59235408	59263455	28047
	59279297	59305710	26413
	59514349	59545275	30926	✓
	60316771	60328776	12005
	60479638	60503242	23604
	61415856	61441872	26016
	62422655	62436795	14140
	62718799	62744781	25982
	62991299	63021545	30246
	63334055	63356906	22851
	64195726	64212878	17152
	64304898	64328866	23968	✓
	64804491	64815737	11246
	65181953	65190407	8454
	67494391	67705734	211343
2	2469583	2486221	16638			2532694	2544030	11336
	2602843	2605747	2904			5446659	5473151	26492	✓
	2632610	2649560	16950			10460508	10501444	40936
	4198842	4211034	12192			10616567	10651849	35282
	4490370	4521671	31301			11614935	11644435	29500
	4530643	4552001	21358			11707189	11713799	6610
	5445898	5473145	27247	✓		11818695	12099958	281263	✓
	6262758	6274845	12087			14091896	14108841	16945
	8969438	9003795	34357			14853762	14897619	43857	✓
	9699893	9728888	28995			20675913	20700094	24181	✓
	10439295	10459736	20441			26980951	26990323	9372
	11021358	11041072	19714			47847082	47884228	37146
	11132711	11191093	58382			49558441	49568640	10199
	11292197	11317022	24825			49779286	49808846	29560		✓
	11356890	11379734	22844
	11420422	11432596	12174
	11746257	11782784	36527
	11926296	12046023	119727	✓
	12214354	12228363	14009
	13168531	13206734	38203
	14849506	14898270	48764	✓
	15005301	15036543	31242
	16544478	16570788	26310
	16627450	16683135	55685
	16878611	16895644	17033
	16918316	16973671	55355
	17269618	17288762	19144
	17659759	17687906	28147
	20454706	20472190	17484
	20493423	20536816	43393
	20676465	20699531	23066	✓
	25208629	25222622	13993
	26037704	26055897	18193
	26212704	26232342	19638
	26729829	26761664	31835
	28229393	28264170	34777		✓
	28944808	28974142	29334
	29428137	29460782	32645
	29746007	29749316	3309
	30000316	30021392	21076		✓
	30386499	30402243	15744		✓
	30661643	30667292	5649		✓
	39087628	39130591	42963
	40286690	40324419	37729
	52852404	52862089	9685
	54404581	54430772	26191
	54803931	54814840	10909
	57581659	57599313	17654
	61408745	61429563	20818
	63322362	63325769	3407
	63663122	63720054	56932
	65880805	65911847	31042
	66709730	66722961	13231
	67391857	67439961	48104
3	60368	110866	50498		✓	23983	76048	52065
	4234323	4242912	8589			2757543	2782056	24513
	4298185	4309407	11222			17736699	18238610	501911	✓
	8294936	8310943	16007			18523705	18549957	26252	✓
	8707127	8725257	18130			21367184	21386463	19279	✓
	9813565	9830516	16951			22452514	22459456	6942		✓
	9853906	9875865	21959			38111373	38130524	19151	✓
	9962347	9982088	19741			38143252	38169306	26054
	10007919	10029477	21558			38273291	38312431	39140
	14117415	14134538	17123			38344253	39859724	1515471
	14631909	14668829	36920			39945384	39961346	15962
	15382300	15943130	560830			40299347	40308703	9356
	17842336	17869073	26737	✓	✓	40770037	40790801	20764	✓
	18216006	18235669	19663	✓		43731558	43751334	19776
	18520301	18546802	26501	✓		44250999	44273817	22818
	20163500	20187738	24238			44389264	44413897	24633
	21367902	21386205	18303	✓		44785430	44807953	22523
	22191680	22221025	29345		✓	45287549	45323474	35925
	25395609	25416044	20435			45799918	45830110	30192
	26558724	26643374	84650		✓	45994535	46006046	11511
	27678096	27691866	13770		✓	47136323	47183385	47062	✓
	31345718	31363951	18233			50861665	50895110	33445
	31596531	31612182	15651		✓	51402087	51460674	58587	✓
	31747618	31769949	22331		✓	51521850	51538062	16212
	32018780	32029125	10345		✓	51571910	51595331	23421
	33138550	33177571	39021
	34811430	34823431	12001
	38121173	38130464	9291	✓
	38876258	38886281	10023
	39595790	39612398	16608
	40263831	40279601	15770
	40765255	40790166	24911	✓
	41236605	41250626	14021
	41325219	41352063	26844		✓
	41656294	41688661	32367
	41903316	41928140	24824
	42256510	42336087	79577
	42385771	42402437	16666
	42912395	42931689	19294
	43817807	43831470	13663
	44906240	44933149	26909
	45040361	45081819	41458
	45181335	45230785	49450
	47146084	47188419	42335	✓
	47534735	47578452	43717
	49657629	49677318	19689
	51319791	51340254	20463
	51404040	51463576	59536	✓
	51933061	51975337	42276
4	1675164	1690251	15087			8935925	8948726	12801
	4589754	4622950	33196			9604470	9619273	14803
	6570867	6587443	16576			10628622	10660277	31655	✓
	10373768	10410912	37144		✓	11994054	12009729	15675	✓	✓
	10618866	10659564	40698	✓	✓	12445239	12455467	10228		✓
	11540055	11566883	26828		✓	12987095	13008197	21102
	11997320	12028048	30728	✓	✓	13181741	13199853	18112
	14260216	14268756	8540			15040473	15073020	32547	✓	✓
	15040996	15051892	10896	✓	✓	15268944	15277269	8325		✓
	15208664	15220376	11712		✓	15449498	15462220	12722		✓
	15231459	15237276	5817		✓	15877891	15893145	15254
	15360945	15374172	13227		✓	15929390	15972339	42949	✓
	15929565	15973082	43517	✓		19580947	19619619	38672	✓
	19581007	19620275	39268	✓		19893323	19899921	6598
	22874044	22906886	32842			22650874	22681802	30928
	24556456	24602887	46431	✓		23743249	23796224	52975
	27782294	27801035	18741	✓		24556468	24597977	41509	✓
	30784121	30800046	15925			25028933	25059240	30307
	31404490	31437880	33390			25163699	25173918	10219
	32633397	32648983	15586			25971065	25988380	17315
	33903531	33927907	24376	✓		27781931	27800990	19059	✓
	33978347	34045050	66703			29706309	29739650	33341
	34447743	34464352	16609			33904468	33927482	23014	✓
	35460633	35493556	32923			34057799	34087522	29723
	36678112	36712695	34583			34422076	34427624	5548
	39503250	39630366	127116			36049184	36078350	29166
	41420258	41450054	29796			36677009	36710160	33151
	42619852	42661325	41473	✓		37285597	37315775	30178
	45850562	45868785	18223			38293163	38314099	20936
	51143282	51205561	62279	✓		39110957	39149437	38480
						39882722	39904969	22247
						40062488	40084621	22133
						42246380	42323982	77602
						42619482	42661579	42097	✓
						44462796	44506923	44127
						44926970	44977017	50047
						47502416	47533834	31418
						50962356	51001677	39321
						51016386	51086636	70250
						51148199	51206473	58274	✓
						51959938	51980515	20577
5	9499415	9553431	54016	✓		3336876	3357766	20890
	22619814	26661557	4041743			3398654	3417693	19039
	28741988	28776844	34856			3501122	3537542	36420
	28813277	28843722	30445			4348576	4355793	7217
	29462704	29500668	37964			4361791	4371646	9855
	36245922	36281494	35572	✓		5431711	5442750	11039
	38092555	38135465	42910			5730266	5752187	21921
	49293956	49325203	31247		✓	5756733	5770038	13305
	54881987	54940215	58228		✓	6426159	6440589	14430
	56185310	56203435	18125	✓	✓	7612667	7624852	12185
	59130187	59208845	78658	✓		7660913	7704619	43706
	63339649	63400076	60427			7778842	7809631	30789
	67864118	67887107	22989			7847645	7880725	33080
	70054091	70115537	61446	✓		7901232	7913949	12717
	70198906	70241204	42298			8340351	8358305	17954
	70666008	70695720	29712			9499044	9548552	49508	✓
	74617368	74651073	33705	✓		10786424	10799069	12645
	77473517	77506667	33150	✓		17995737	18011368	15631
						19550963	19574809	23846
						26676425	26709979	33554
						28022609	28040726	18117
						28225578	28238239	12661
						36243630	36281513	37883	✓
						38876576	38899764	23188		✓
						48196183	48221322	25139
						49697916	49702939	5023
						50941894	50957568	15674
						51003743	51036139	32396
						51522741	51532662	9921
						54004582	54022456	17874
						54706020	54733457	27437
						55933305	55982304	48999
						56073966	56101267	27301
						56187655	56210602	22947	✓
						56820709	56837232	16523
						57288733	57302795	14062
						58142924	58156354	13430
						58806340	58816287	9947
						59130600	59211204	80604	✓
						59915292	59938393	23101
						62332647	62361492	28845
						62530865	62539750	8885
						65731819	65749445	17626
						66470804	66489037	18233
						67178695	67204204	25509
						67937719	67987331	49612
						69758882	69768942	10060
						70090457	70108148	17691	✓
						70164840	70174283	9443
						71708686	71731330	22644
						71808586	71836455	27869
						72419622	72487514	67892
						72672159	72684098	11939
						72717465	72755095	37630
						73294464	73503558	209094
						74547498	74570534	23036
						74601932	74628825	26893
						74641757	74694804	53047	✓
						75692161	75715680	23519
						75799220	75811046	11826
						76082079	76098057	15978
						76127548	76131083	3535
						77050020	77068617	18597
						77147311	77208379	61068
						77473615	77508074	34459	✓
						78235942	78266020	30078
						78823555	78839890	16335
						78870373	78902602	32229
6	379255	402597	23342			2270246	2292373	22127
	475173	502154	26981			5224037	5239214	15177
	2756559	2777724	21165			7225149	7246985	21836
	4391227	4438476	47249			8613732	8639510	25778
	4581194	4605490	24296			9763214	9777117	13903
	7306502	7363025	56523			9903601	9963808	60207
	7785128	7801441	16313			14228283	14254862	26579	✓
	9306034	9333251	27217			17250728	17262758	12030
	9563654	9594094	30440			17869005	17927961	58956	✓
	10926601	11055566	128965			17946465	17966941	20476
	14228149	14253555	25406	✓		18445237	18458363	13126
	16618185	16656510	38325		✓	18605049	18617808	12759
	17868752	17931386	62634	✓		18629927	18640165	10238
	20499400	20534987	35587			18680625	18708034	27409		✓
	20558768	20574130	15362			18892380	18911330	18950		✓
	20701917	20715341	13424			18984184	19050698	66514		✓
	21997658	22035494	37836			28566809	28586324	19515
	22844708	22864871	20163			36471201	36527827	56626	✓
	24757823	24775492	17669			44035176	44055644	20468
	27376094	27382183	6089			44878615	44898748	20133	✓	✓
	33586428	33643823	57395			45216647	45241974	25327		✓
	33892152	33913311	21159			45676298	45698239	21941	✓
	34768004	34786313	18309			46664142	46688483	24341		✓
	36219498	36261682	42184			47937240	47966880	29640
	36470505	36532007	61502	✓		50957672	50972463	14791
	40469657	40553365	83708			52587373	52628142	40769
	40752660	40833746	81086			53652345	53675420	23075
	41137393	41262771	125378			54871322	54889293	17971
	44877972	44901733	23761	✓		56283519	56296499	12980
	45669929	45698388	28459	✓	✓	57556223	57577322	21099
	46346098	46369660	23562		✓	59104133	59288818	184685
	46530396	46660675	130279		✓	60225641	60234761	9120
	47224217	47242500	18283			60340524	60373776	33252
	48874945	48973769	98824			60973642	61008309	34667
	50003344	50016436	13092			62868758	62940288	71530	✓
	51156917	51175650	18733
	52147067	52160557	13490
	52929374	52937772	8398
	53310585	53370615	60030
	56610764	56621732	10968
	57477458	57512722	35264
	57670452	57697965	27513
	57784507	57794656	10149
	58161458	58182060	20602
	58263775	58272920	9145
	58645354	58698239	52885
	58728833	58735535	6702
	59757412	59783800	26388
	61505907	61538419	32512
	62040589	62057800	17211
	62539562	62550920	11358
	62868939	62940586	71647	✓
	64771857	64781854	9997
7	568330	596554	28224			11485	51853	40368
	611339	634321	22982			3620857	3640282	19425
	970066	997508	27442			3893950	3915517	21567
	1502652	1519656	17004			4395132	4400273	5141
	2411738	2419054	7316			6383017	6405417	22400	✓
	2974089	2998655	24566			8699293	8717665	18372
	4195723	4240283	44560			12818587	12841743	23156
	5192680	5211613	18933			13068073	13117560	49487	✓
	6254278	6655358	401080	✓		14166022	14188330	22308
	6830728	6841576	10848			14928911	14936391	7480
	6911007	6921357	10350			15222530	15234185	11655
	7087781	7107505	19724			15290815	15317399	26584	✓
	9479019	9515594	36575			15728775	15769507	40732
	9616877	9662616	45739			15832713	15846897	14184
	10485072	10505555	20483			17569843	17609230	39387
	11174747	11188952	14205			18082970	18113572	30602	✓
	12582893	12617504	34611			31681775	31701471	19696	✓	✓
	13068112	13116470	48358	✓		33805289	33818599	13310
	14447716	14469594	21878			39562029	39595280	33251		✓
	15285800	15310518	24718	✓	✓	41905764	41940158	34394
	15604659	15616503	11844		✓	42887365	42937585	50220
	16990395	17003965	13570		✓	43157940	43176962	19022
	17176296	17201622	25326		✓	43806016	43831704	25688		✓
	18083899	18113253	29354	✓	✓	43882719	43913066	30347		✓
	19372684	19387580	14896			44019684	44062119	42435	✓	✓
	19778498	19787166	8668			44081199	44095365	14166		✓
	21668239	21686096	17857		✓	54753104	54771174	18070
	22143818	22176236	32418			58269328	58299556	30228
	23291063	23299005	7942			66539876	66557066	17190
	23373424	23384111	10687			66940951	66967050	26099		✓
	25213416	25230562	17146			66985346	67019243	33897		✓
	25786609	25797310	10701			67124816	67136041	11225		✓
	26469264	26505857	36593
	27005367	27057619	52252
	27231142	27243793	12651
	27853642	27862022	8380
	27916447	27941545	25098
	27922162	27954699	32537
	28571511	28577930	6419
	30038273	30053658	15385
	30331033	30340263	9230
	30376226	30435567	59341
	30681475	30714213	32738
	31685476	31704707	19231	✓
	32066445	32084344	17899
	32172779	32199372	26593
	32280431	32306496	26065
	32784006	32803069	19063
	34609486	34643240	33754
	35307526	35320485	12959
	35671140	35679699	8559
	37218959	37232849	13890
	38513911	38539992	26081
	38551302	38562984	11682
	38935642	38954736	19094
	39049750	39069445	19695
	39365957	39380339	14382
	40371636	40381175	9539
	41152468	41177669	25201		✓
	41285944	41300150	14206		✓
	41605721	41616151	10430		✓
	41649505	41663361	13856		✓
	44019437	44055302	35865	✓
	44397580	44414393	16813
	46250436	46269482	19046
	48911669	48926006	14337
	51018269	51031426	13157		✓
	52945094	52973125	28031
	52976411	53031656	55245
	59717844	59757132	39288
	61757281	61785573	28292
	62290966	62307441	16475
	67342839	67399976	57137		✓
8	3706781	3756665	49884			448276	467621	19345
	3861156	3917100	55944			1520100	1557297	37197
	4762579	4792611	30032			5859889	5906149	46260	✓
	5735408	5788700	53292			7634223	7664553	30330
	5859778	5906114	46336	✓		7678972	7711524	32552
	6663514	6704571	41057		✓	7745972	7763922	17950
	7276940	7337042	60102		✓	10590598	10608036	17438
	7397079	7459668	62589		✓	14089192	14153312	64120
	11335424	11374230	38806		✓	17011330	17027178	15848	✓
	15896603	15908125	11522		✓	18648261	18680274	32013
	17010891	17027355	16464	✓		18997950	19037173	39223
	18802792	18821139	18347		✓	23588852	23600184	11332
	19373449	19389110	15661			25962572	26004065	41493
	19462460	19479831	17371			26376829	26395501	18672
	19711699	19729716	18017			31430483	31442987	12504
	19762012	19782260	20248			33085968	33104891	18923		✓
	21191983	21221467	29484			33346519	33366249	19730		✓
	21969694	21987248	17554			34480312	34529505	49193		✓
	22433082	22457976	24894			43663616	43682822	19206
	23611584	23640281	28697			55912563	55962184	49621	✓
	25530519	25557036	26517
	26859104	26911035	51931
	26937661	26977782	40121
	28523126	28534423	11297
	28572382	28579461	7079
	30096585	30129938	33353
	31727444	31754753	27309
	34183819	34198423	14604
	34630053	34660035	29982
	34681251	34713504	32253
	35045464	35056296	10832
	37367540	37405291	37751
	42864578	42882100	17522
	42941200	42961714	20514
	55932615	55961916	29301	✓
	55990501	56032503	42002
	57320317	57335946	15629
	57751568	57768984	17416
9	1767482	1770591	3109			239004	254167	15163
	2377608	2402566	24958			877768	893155	15387
	3357200	3382856	25656			1269730	1286080	16350
	4302945	4323850	20905			1414025	1440280	26255
	4998763	5013550	14787			3740435	3748067	7632
	5270530	5295827	25297			4748335	4765734	17399
	5699640	5731222	31582			7728865	7746027	17162
	6131387	6141909	10522			7827402	7833959	6557
	6645186	6663091	17905			7863065	7875086	12021
	7916513	7969056	52543	✓		7917292	7968966	51674	✓
	8688208	8701210	13002			8840143	8881803	41660		✓
	8787459	8808951	21492			8929247	8944853	15606		✓
	8883261	8904999	21738			9893869	9931257	37388		✓
	9033522	9053260	19738			9981450	10018662	37212		✓
	9970952	9975812	4860			10094922	10106684	11762		✓
	10045746	10079839	34093		✓	10123355	10176756	53401	✓	✓
	10124706	10149068	24362	✓	✓	10252303	10257814	5511		✓
	10321022	10368623	47601		✓	10297950	10310711	12761		✓
	11023294	11026807	3513			10412542	10445187	32645		✓
	11270256	11272918	2662			10474119	10504544	30425		✓
	13814150	13861942	47792			10648504	10658048	9544
	14618281	14660830	42549		✓	12102578	12105512	2934
	14688150	14727636	39486		✓	12338648	12358929	20281
	15866820	15877081	10261		✓	13066105	13094700	28595		✓
	15972474	15983018	10544		✓	13336283	13342863	6580		✓
	16391031	16403648	12617	✓	✓	13621328	13681901	60573
	16873468	16882469	9001		✓	13759982	13771946	11964
	17105253	17121311	16058		✓	13786203	13814437	28234
	17372988	17397953	24965		✓	14740095	14765099	25004		✓
	17699342	17707825	8483		✓	15145849	15154752	8903		✓
	18850921	18869013	18092			15223493	15234613	11120		✓
	20000355	20048103	47748		✓	15676339	15710112	33773
	22246530	22274977	28447			16390899	16403032	12133	✓
	24525767	24551307	25540			17883942	17914854	30912
	24996486	25022286	25800			19913365	19928580	15215
	26142999	26163659	20660			20615402	20624943	9541
	26202470	26222282	19812			21269450	21277960	8510
	27859997	27878092	18095			22667017	22687271	20254
	27999136	28032997	33861			31488258	31504328	16070	✓
	28070136	28088004	17868			31516527	31537129	20602	✓
	28532162	28554513	22351			31555103	31560701	5598
	28590967	28613927	22960			31622600	31629598	6998
	29223916	29248290	24374			32149379	32160769	11390
	30385417	30415965	30548			35297418	35337048	39630
	30668768	30684320	15552			37495363	37501721	6358
	30731914	30753017	21103			37609039	37635225	26186
	31483799	31492514	8715	✓		38362525	38373409	10884
	31517395	31537128	19733	✓		38551270	38580782	29512
	31808986	31845392	36406			38620419	38625389	4970
	32117554	32132265	14711			38696338	38710098	13760
	35980205	35990902	10697			39534043	39564182	30139
	36476454	36525761	49307			39901306	39941091	39785
	36540863	36630381	89518			43266273	43289966	23693
	36656503	36676488	19985			43749127	43757970	8843
	36950254	36955465	5211			44946215	44965472	19257
	37398730	37427939	29209			45795127	45805972	10845
	38486505	38515124	28619			47080940	47116696	35756	✓
	38805945	38820639	14694			47626871	47643953	17082
	40690059	40730487	40428			49365405	49381460	16055
	41824771	41902118	77347			52051512	52059056	7544
	42112808	42135279	22471			52096056	52108981	12925
	42804236	42843201	38965			52344150	52367278	23128
	43050734	43061381	10647			52615253	52649635	34382
	44965892	44991180	25288			53066928	53088122	21194
	45498727	45513399	14672			53361645	53373829	12184
	46866647	46885276	18629			54097636	54108917	11281
	47080831	47116767	35936	✓		54250175	54263327	13152
	47688914	47691257	2343			54292933	54331263	38330
	49567685	49585330	17645			54952349	54976430	24081
	50871031	50876766	5735			56002991	56007803	4812
	51304458	51326315	21857			56025337	56040532	15195
	51654371	51679943	25572			56286856	56306303	19447	✓
	52148893	52173324	24431			56480664	56488556	7892
	52185794	52195294	9500			56501175	56522496	21321
	52271886	52288295	16409			56636661	56649541	12880
	53094993	53123196	28203			56845913	56876569	30656
	53608352	53620471	12119			58139419	58191628	52209	✓
	54603193	54627462	24269
	56290069	56303254	13185	✓
	56805326	56816413	11087
	57491494	57500751	9257
	57871960	57900048	28088
	58068044	58094052	26008
	58138123	58201117	62994	✓
	58970526	59006686	36160
	59130686	59148344	17658
10	91020	135562	44542			952339	971308	18969
	796974	821848	24874			1140872	1200540	59668
	854011	887097	33086			5891661	5913432	21771
	1139835	1200651	60816			6277264	6300859	23595
	6861518	6903291	41773			7242021	7264666	22645
	21320580	21337708	17128			8187949	8217246	29297
	21980784	21999393	18609			8590575	8606513	15938
	22126684	22150413	23729			10858175	10890211	32036
	22668882	22689359	20477			11458502	11470904	12402
	23230026	23241953	11927			11632637	11650922	18285
	24541200	24598608	57408	✓		12042480	12058684	16204
	26240059	26268237	28178			17205402	17229745	24343
	30789702	30816789	27087			17692967	17700614	7647
	38636651	38671974	35323			24549358	24585166	35808	✓	✓
	40594875	40627905	33030			32369839	32410817	40978
	40787102	40814481	27379	✓		39580225	39601617	21392
	52540661	52586833	46172	✓		40788208	40812884	24676	✓
						41090716	41163137	72421		✓
						41375717	41406265	30548		✓
						43730620	43782092	51472		✓
						47957040	47974328	17288
						49237229	49606331	369102
						52372787	52392849	20062
						52542516	52589663	47147	✓
						52794065	52812827	18762
						53242525	53291081	48556
						54593768	54605548	11780
						55247994	55277953	29959
						55417237	55447511	30274

## Sheet: Supp. Table S5
Supp. Table S5. Introgression sweep reigons detected by VolcanoFinder supported by iHH12 analysis. Each region contains multiple continuous windows analysed by VolcanoFinder that have introgression signals above the outlier threshold. Grey-highlighted regions represent common sweep regions between S. aethnensis and S. chrysanthemifolius. Abbreviations: chry = S. chrysanthemifolius; aeth = S. aeth…
LG	S. aethnensis												S. chrysanthemifolius
	Start position (bp)	End position (bp)	Length (bp)	r(start pos)	r(end pos)	Mean r	Mean α	s	T (gen)	No. of SF2 outliers	Shared with chry	Shared with RAiSD	Start position (bp)	End position (bp)	Length (bp)	r(start pos)	r(end pos)	Mean r	Mean α	s	T (gen)	No. of SF2 outliers	Shared with aeth	Shared with RAiSD
1	2231	63232	61001	NA	NA	NA	3.84224e-07	NA	NA	0			40007713	41818735	1811022	2.41444e-10	-6.59056e-10	2.08806e-10	1.43318e-07	0.0147851	1372.74	0
	13027393	13073394	46001	2.07908e-08	2.05466e-08	2.06687e-08	1.82512e-06	0.119138	176.607	0			49253822	51579849	2326027	6.1582e-10	1.86205e-09	1.23894e-09	2.14076e-07	0.0587301	345.581	22		✓
	14451411	14485411	34000	1.32311e-08	1.30506e-08	1.31408e-08	1.56245e-06	0.0884803	237.801	15		✓
	21660501	21853503	193002	-8.76885e-09	-9.29663e-09	9.03274e-09	1.5523e-06	0.0612171	343.706	0
	22918517	23155519	237002	-1.07689e-08	-1.02933e-08	1.05311e-08	1.40904e-06	0.0786286	267.596	3
	24048531	24475536	427005	-8.50129e-09	-7.64442e-09	8.07286e-09	1.58389e-06	0.0536206	392.399	0
	25008543	25027543	19000	-6.57484e-09	-6.53672e-09	6.55578e-09	1.67755e-06	0.0411129	511.778	0
	28173582	28285583	112001	-2.23599e-10	1.15223e-12	1.11223e-10	4.5548e-06	0.000256896	81903.7	0
	32239633	32426635	187002	2.71516e-09	2.6749e-09	2.69503e-09	7.82469e-07	0.0362348	580.676	26		✓
	33482648	33516649	34001	2.44756e-09	2.44023e-09	2.44389e-09	2.62966e-06	0.00977716	2152.03	0
	33876653	34255658	379005	2.36273e-09	2.28114e-09	2.32193e-09	1.46886e-06	0.0166303	1265.2	3		✓
	34896666	35129669	233003	2.14314e-09	2.09298e-09	2.11806e-09	9.43085e-07	0.0236274	890.519	8
	35674675	37416697	1742022	1.97564e-09	1.52978e-09	1.75271e-09	3.28234e-06	0.00561769	3745.44	35		✓
	37938704	37979704	41000	1.27022e-09	1.24984e-09	1.26003e-09	1.26524e-06	0.0104771	2008.26	0
	53217894	54856914	1639020	5.8359e-09	1.00934e-08	7.96466e-09	0.0142705	5.87161e-06	3.58346e+06	0		✓
	56922940	57012941	90001	1.54602e-08	1.56939e-08	1.5577e-08	3.49704e-07	0.468613	44.9	0		✓
2	28088605	28407611	319006	-2.9918e-10	-3.04432e-10	3.01806e-10	1.30368e-07	0.024355	863.918	4		✓	33674702	35618735	1944033	-1.46118e-10	-4.44148e-11	9.52661e-11	1.55925e-07	0.00620016	3273.47	5
	29805634	30941654	1136020	-3.27448e-10	-2.89098e-10	3.08273e-10	1.42008e-07	0.0228378	921.312	237		✓	40928825	41409833	481008	-6.15675e-11	-7.74765e-11	6.9522e-11	2.66849e-07	0.00264385	7676.68	0
	46880924	48085945	1205021	-1.09227e-10	-6.11129e-11	8.517e-11	1.38953e-07	0.00644835	3262.96	0			42735855	43185863	450008	-1.21334e-10	-1.36217e-10	1.28776e-10	2.55645e-07	0.00511183	3970.4	0
	52613021	53656039	1043018	1.42356e-09	4.7551e-09	3.08933e-09	1.24543e-07	0.260961	80.6276	12			49767974	50499986	732012	6.04748e-12	3.52754e-11	2.06614e-11	1.46262e-07	0.00143353	14158	6		✓
3	198	178202	178004	NA	NA	NA	2.02022e-07	NA	NA	11		✓	12715503	13573523	858020	3.07489e-11	6.01497e-12	1.83819e-11	3.06592e-07	0.000608431	33357.9	0
	17852623	17871624	19001	-9.98701e-11	-1.00282e-10	1.00076e-10	1.95172e-07	0.00539439	3900.48	0		✓	21929722	22661739	732017	-8.23629e-12	7.43893e-11	3.30765e-11	2.4507e-07	0.00136965	14818.4	0	✓	✓
	22066724	22672738	606014	7.22766e-12	7.56308e-11	4.14293e-11	4.09741e-07	0.00106372	19780.3	5	✓	✓	27940865	28548879	608014	4.75284e-10	4.89089e-10	4.82186e-10	4.25024e-07	0.0115128	1762.9	0
	23123749	23247752	124003	1.26538e-10	1.40535e-10	1.33537e-10	4.2161e-07	0.00333211	6314.53	0			32052963	32296968	244005	2.02275e-09	2.35451e-09	2.18863e-09	3.73079e-07	0.0595321	340.925	0	✓
	25948816	27725859	1777043	4.30053e-10	4.70402e-10	4.50228e-10	3.06477e-07	0.0154548	1361.43	55		✓
	31543950	32338969	795019	1.33065e-09	2.41162e-09	1.87114e-09	3.06145e-07	0.0642997	327.228	7	✓	✓
	37024080	37573093	549013	9.67508e-09	1.09841e-08	1.03296e-08	5.47799e-07	0.198377	106.064	0
	38833123	38854124	21001	1.39883e-08	1.40383e-08	1.40133e-08	5.17061e-07	0.285121	73.7957	0
	39665143	39760145	95002	1.5972e-08	1.61985e-08	1.60853e-08	4.63804e-07	0.364858	57.6682	0
	41296182	41452186	156004	1.98608e-08	2.08863e-08	2.03735e-08	4.30116e-07	0.498323	42.223	13		✓
4	9964208	12468257	2504049	NA	NA	NA	1.51508e-07	NA	NA	3	✓	✓	11428237	12979267	1551030	NA	NA	NA	1.86451e-07	NA	NA	0	✓	✓
	14333293	15426314	1093021	NA	NA	NA	1.73474e-07	NA	NA	0	✓	✓	13744281	15610318	1866037	NA	NA	NA	1.84647e-07	NA	NA	28	✓	✓
5	43245450	43294451	49001	5.52647e-10	5.5263e-10	5.52639e-10	3.54995e-07	0.0163776	1284.73	0			27656232	27663232	7000	2.52889e-12	3.22765e-12	2.87827e-12	2.33018e-07	0.00012535	161915	0
	48043517	48163519	120002	7.7509e-10	7.85375e-10	7.80232e-10	3.37667e-07	0.0243089	865.555	0			36651358	39321395	2670037	5.23381e-10	5.53993e-10	5.38687e-10	2.35775e-07	0.0231856	875.371	39		✓
	48600525	49607539	1007014	8.22829e-10	9.09136e-10	8.65982e-10	3.27454e-07	0.027822	756.261	0		✓	41491426	41686428	195002	5.53249e-10	5.53182e-10	5.53215e-10	2.12748e-07	0.0263881	769.134	0
	52589581	53169589	580008	1.16471e-09	1.21443e-09	1.18957e-09	2.85501e-07	0.0438341	480.008	13			41872431	42519440	647009	5.53118e-10	5.52896e-10	5.53007e-10	2.23162e-07	0.0251473	807.084	0
	54804612	56599637	1795025	4.91705e-10	-6.37853e-10	7.3074e-11	2.46414e-07	0.0031198	6744.25	90		✓
6	1167	167170	166003	NA	NA	NA	8.61844e-08	NA	NA	0			18677462	19258471	581009	7.25934e-10	3.8365e-10	5.54792e-10	2.5159e-07	0.0223778	906.97	24		✓
	16593429	17117437	524008	1.95368e-09	1.64498e-09	1.79933e-09	2.41484e-07	0.0783884	268.416	0		✓	30005640	32116674	2111034	-3.09393e-09	-2.39935e-09	2.74664e-09	1.52398e-07	0.182896	110.97	0	✓
	23590539	24601555	1011016	-1.82317e-09	-2.02496e-09	1.92406e-09	1.51898e-07	0.133259	157.893	0			44495869	45237881	742012	5.15434e-09	4.34729e-09	4.75082e-09	2.63083e-07	0.183255	110.753	0	✓	✓
	30704652	31775668	1071016	-2.86394e-09	-2.51155e-09	2.68775e-09	2.07179e-07	0.136481	154.165	0	✓		46400899	46828906	428007	2.89476e-09	2.36021e-09	2.62748e-09	2.2907e-07	0.1164	174.365	0	✓	✓
	45206880	46880907	1674027	4.386e-09	2.29526e-09	3.34063e-09	5.29442e-07	0.0663804	316.971	65	✓	✓
7	15286439	16519449	1233010	-4.14012e-08	-3.84009e-08	3.9901e-08	3.55949e-07	1.17931	17.8416	5		✓	31606567	32950578	1344011	-7.75385e-09	-6.11387e-09	6.93386e-09	3.40003e-07	0.206953	98.0704	82		✓
	16996453	17186454	190001	-3.72402e-08	-3.67778e-08	3.7009e-08	3.98413e-07	0.977245	21.5306	0		✓	39564629	39589629	25000	-5.32665e-10	-5.27505e-10	5.30085e-10	1.7364e-07	0.0309797	655.139	7		✓
	17998461	18246463	248002	-3.48019e-08	-3.41985e-08	3.45002e-08	4.2913e-07	0.845791	24.8769	0		✓	43183658	44546668	1363010	2.14299e-10	4.70361e-10	3.4233e-10	1.56884e-07	0.0221435	916.567	2		✓
	21166485	21771490	605005	-2.70931e-08	-2.56209e-08	2.6357e-08	4.09706e-07	0.67679	31.089	0		✓	49849710	51138720	1289010	-1.97893e-10	-3.60325e-10	2.79109e-10	2.37685e-07	0.0119166	1703.17	0
	41010641	41748646	738005	-2.34209e-10	-8.1886e-11	1.58048e-10	2.03897e-07	0.00815471	2580.19	22		✓	66850843	67673849	823006	NA	NA	NA	1.23899e-07	NA	NA	11	✓	✓
	50382714	51125720	743006	-2.65059e-10	-3.58687e-10	3.11873e-10	2.36458e-07	0.0138757	1516.37	10		✓
	66851843	67673849	822006	NA	NA	NA	1.4024e-07	NA	NA	0	✓	✓
8	6648231	7478244	830013	-1.17561e-08	-1.52387e-08	1.34974e-08	8.01301e-07	0.177209	118.734	14		✓	33097728	36084763	2987035	-1.23705e-09	-7.86831e-10	1.01194e-09	1.47273e-07	0.0697286	291.071	20		✓
	9911281	10170285	259004	-2.59536e-08	-2.70942e-08	2.65239e-08	9.67999e-07	0.288265	72.9907	0
	11280302	11677308	397006	-3.19826e-08	-3.3731e-08	3.28568e-08	1.14466e-06	0.301982	69.6753	44		✓
	12575322	15965374	3390052	-3.76858e-08	-2.42524e-08	3.09691e-08	1.50629e-06	0.216296	97.2773	24		✓
	17030390	18825417	1795027	-1.85784e-08	-9.01532e-09	1.37969e-08	4.45762e-06	0.0325618	646.178	67		✓
9	9989220	10566230	577010	1.33227e-08	1.10216e-08	1.21722e-08	2.70945e-07	0.472624	44.5189	36	✓	✓	8690238	9053246	363008	1.85031e-08	1.70554e-08	1.77793e-08	2.37665e-07	0.759154	26.735	0		✓
	12219258	12354260	135002	4.42924e-09	3.89085e-09	4.16005e-09	2.70203e-07	0.161971	129.904	0			9890264	10557278	667014	1.37174e-08	1.10573e-08	1.23873e-08	2.4422e-07	0.514728	39.4305	98	✓	✓
	13454278	13508279	54001	1.37714e-09	1.386e-09	1.38157e-09	2.74019e-07	0.0530423	396.677	0	✓		12978329	13546342	568013	1.40204e-09	1.39225e-09	1.39714e-09	2.60302e-07	0.0544684	372.62	2	✓	✓
	14633298	17766350	3133052	1.57061e-09	2.08472e-09	1.82767e-09	3.17024e-07	0.0606506	346.916	42	✓	✓	14201355	15478383	1277028	1.49973e-09	1.70928e-09	1.60451e-09	2.6954e-07	0.0604087	335.978	71	✓	✓
	19981387	20043388	62001	1.91311e-09	1.85964e-09	1.88637e-09	3.60823e-07	0.0550002	382.557	9		✓	59280312	59365314	85002	NA	NA	NA	2.02354e-07	NA	NA	0
	20832401	21211407	379006	1.17926e-09	8.52442e-10	1.01585e-09	3.13481e-07	0.0340918	617.178	37
	46599830	46641831	42001	1.05128e-08	1.07782e-08	1.06455e-08	4.65923e-07	0.240371	87.5343	0
10	45667790	48238818	2571028	-1.35608e-09	6.45643e-09	2.55017e-09	2.22088e-06	0.0120802	1741.75	80			19741503	20449511	708008	5.92927e-10	5.80062e-10	5.86494e-10	1.86709e-07	0.0318771	636.694	0
	53159873	55054894	1895021	3.33393e-08	5.99216e-08	4.66305e-08	0.000478832	0.00102451	20537.3	13			24190552	24641557	451005	7.23128e-11	1.11005e-11	4.17067e-11	1.81217e-07	0.00233553	8690.1	0		✓
													27875593	31294631	3419038	-5.60932e-11	2.79656e-10	1.11782e-10	1.83096e-07	0.00619543	3275.96	0
													41106740	41387743	281003	-3.35043e-09	-3.23411e-09	3.29227e-09	1.20088e-07	0.278213	72.9513	0		✓
													43487766	43774769	287003	-2.36477e-09	-2.24596e-09	2.30537e-09	1.0168e-07	0.230084	88.2112	0		✓

## Sheet: Supp. Table S6
Supp. Table S6. Number and length of selective sweeps detected by VolcanoFinder and RAiSD in S. aethnensis and S. chrysanthemifolius, and details about shared sweep regions between the two softwares in each species (>10 kb overlap in sweep regions). Note that some of the RAiSD sweeps were shared with VolcanoFinder sweeps, hence they are treated as introgressive.
LG	VolcanoFinder												RAiSD
	S. aethnensis						S. chrysanthemifolius						S. aethnensis						S. chrysanthemifolius
	No. of sweeps	Total bp	Mean bp per sweep	No. of sweep shared with RAiSD	bp shared with RAiSD	Unique bp	No. of sweeps	Total bp	Mean bp per sweep	No. of sweep shared with RAiSD	bp shared with RAiSD	Unique bp	No. of sweeps	Total bp	Mean bp per sweep	No. of sweep shared with VolcanoFinder	bp shared with VolcanoFinder	Unique bp	No. of sweeps	Total bp	Mean bp per sweep	No. of sweep shared with VolcanoFinder	bp shared with VolcanoFinder	Unique bp
1	16	5474066	342129	6	4071050	1403016	2	4137049	2.06852e+06	1	2326027	1811022	68	5245016	77132.6	14	1906876	3338140	37	1188203	32113.6	4	75708	1112495
2	4	3703065	925766	2	1455026	2248039	4	3607061	901765	1	732012	2875049	54	1481356	27432.5	4	77246	1404110	14	602679	43048.5	1	29560	573119
3	10	4320104	432010	6	3531085	789019	4	2198051	549513	1	732017	1466034	49	1830444	37356	9	280171	1550273	25	2622965	104919	1	6942	2616023
4	2	3597070	1798535	2	3597070	0	2	3417067	1.70853e+06	2	3417067	0	30	950230	31674.3	8	177050	773180	41	1205385	29399.6	5	79497	1125888
5	5	3551050	710210	2	2802039	749011	4	3519048	879762	1	2670037	849011	18	4747491	263750	3	107600	4639891	68	1835530	26993.1	1	23188	1812342
6	5	4446070	889214	2	2198035	2248035	4	3862062	965516	3	1751028	2111034	53	1944959	36697.3	4	220625	1724334	35	1107995	31657	6	182674	925321
7	7	4579035	654148	7	4579035	0	5	4844037	968807	4	3555027	1289010	73	2036494	27897.2	12	256656	1779838	32	812086	25377.7	9	236804	575282
8	5	6671102	1.33422e+06	4	6412098	259004	1	2987035	2987035	1	2987035	0	38	1121714	29518.8	6	232423	889291	20	592950	29647.5	3	87846	505104
9	7	4382073	626010	3	3772063	610010	5	2960065	592013	4	2875063	85002	86	2038600	23704.7	13	327768	1710832	77	1564067	20312.6	16	76589	1487478
10	2	4466049	2.23302e+06	0	0	4466049	5	5146057	1.02921e+06	3	1019011	4127046	17	551538	32443.4	0	0	551538	29	1173025	40449.1	4	190249	982776
All	63	45189684	717297	34	32417501	12772183	36	36677532	1.01882e+06	21	22064324	14613208	486	21947842	45160.2	73	3586415	18361427	378	12704885	33610.8	50	989057	11715828

## Sheet: Supp. Table S7
Supp. Table S7. Number of genes queried with The Gene Ontology Resource (http://geneontology.org/) and the number of unmapped gene IDs, using Arabidopsis thaliana as reference.
Analysis	Introgression sweeps/ S. aethnensis	Introgression sweeps/ S. chrysanthemifolius	Non-introgressive sweeps/ S. aethnensis	Non-introgressive sweeps/ S. chrysanthemifolius
Total genes quied	797	642	420	211
No. of unmapped gene IDs	538	434	286	146

## Sheet: Supp. Table S8
Supp. Table S8. List of over-represented GO terms in local introgressive sweeps in S. chrysnathemifolius. Output generated by the Blast2GO pipeline implemented in OmicsBox.
GO Term	GO Name	GO Category	Adj. P-value	P-value	Nr Test	Nr Reference	Not Annot Test	Not Annot Ref
GO:0016778	diphosphotransferase activity	MOLECULAR_FUNCTION	0.00144084	1.57297e-06	5	3	946	29295
GO:0003848	2-amino-4-hydroxy-6-hydroxymethyldihydropteridine diphosphokinase activity	MOLECULAR_FUNCTION	0.00144084	1.57297e-06	5	3	946	29295
GO:0046655	folic acid metabolic process	BIOLOGICAL_PROCESS	0.00524033	2.00231e-05	5	7	946	29291
GO:0046656	folic acid biosynthetic process	BIOLOGICAL_PROCESS	0.00524033	2.00231e-05	5	7	946	29291
GO:0046653	tetrahydrofolate metabolic process	BIOLOGICAL_PROCESS	0.00524033	2.00231e-05	5	7	946	29291
GO:0046654	tetrahydrofolate biosynthetic process	BIOLOGICAL_PROCESS	0.00524033	2.00231e-05	5	7	946	29291
GO:0030163	protein catabolic process	BIOLOGICAL_PROCESS	0.00524033	1.81507e-05	6	13	945	29285
GO:0043650	dicarboxylic acid biosynthetic process	BIOLOGICAL_PROCESS	0.0128554	7.01713e-05	5	10	946	29288
GO:0009396	folic acid-containing compound biosynthetic process	BIOLOGICAL_PROCESS	0.0128554	7.01713e-05	5	10	946	29288
GO:0042559	pteridine-containing compound biosynthetic process	BIOLOGICAL_PROCESS	0.0128554	7.01713e-05	5	10	946	29288
GO:1901565	organonitrogen compound catabolic process	BIOLOGICAL_PROCESS	0.0141136	9.24474e-05	7	28	944	29270
GO:0009057	macromolecule catabolic process	BIOLOGICAL_PROCESS	0.0141136	9.24474e-05	7	28	944	29270
GO:0140535	intracellular protein-containing complex	CELLULAR_COMPONENT	0.014207	0.000100814	6	19	945	29279
GO:0043648	dicarboxylic acid metabolic process	BIOLOGICAL_PROCESS	0.0208973	0.000159696	6	21	945	29277
GO:0006760	folic acid-containing compound metabolic process	BIOLOGICAL_PROCESS	0.0226046	0.000185082	5	13	946	29285
GO:1902494	catalytic complex	CELLULAR_COMPONENT	0.0226563	0.000197871	6	22	945	29276
GO:0042398	cellular modified amino acid biosynthetic process	BIOLOGICAL_PROCESS	0.02637	0.0002447	5	14	946	29284
GO:0042221	response to chemical	BIOLOGICAL_PROCESS	0.0277289	0.000317853	5	15	946	29283
GO:0005839	proteasome core complex	CELLULAR_COMPONENT	0.0277289	0.000295417	3	2	948	29296
GO:0006575	cellular modified amino acid metabolic process	BIOLOGICAL_PROCESS	0.0277289	0.000317853	5	15	946	29283
GO:0019363	pyridine nucleotide biosynthetic process	BIOLOGICAL_PROCESS	0.0277289	0.000317853	5	15	946	29283
GO:0016301	kinase activity	MOLECULAR_FUNCTION	0.0280658	0.000337035	9	61	942	29237
GO:0040011	locomotion	BIOLOGICAL_PROCESS	0.0312764	0.000392662	4	8	947	29290
GO:0004527	exonuclease activity	MOLECULAR_FUNCTION	0.0326411	0.000427613	6	26	945	29272
GO:0008237	metallopeptidase activity	MOLECULAR_FUNCTION	0.0375509	0.000512431	5	17	946	29281
GO:0106413	RNA dihydrouridine synthase activity	MOLECULAR_FUNCTION	0.0377515	0.000576988	3	3	948	29295
GO:0017150	tRNA dihydrouridine synthase activity	MOLECULAR_FUNCTION	0.0377515	0.000576988	3	3	948	29295
GO:0002943	tRNA dihydrouridine synthesis	BIOLOGICAL_PROCESS	0.0377515	0.000576988	3	3	948	29295
GO:0051603	proteolysis involved in protein catabolic process	BIOLOGICAL_PROCESS	0.0384879	0.000986107	3	4	948	29294
GO:0072525	pyridine-containing compound biosynthetic process	BIOLOGICAL_PROCESS	0.0384879	0.000785093	5	19	946	29279
GO:0046677	response to antibiotic	BIOLOGICAL_PROCESS	0.0384879	0.000987408	2	0	949	29298
GO:0016831	carboxy-lyase activity	MOLECULAR_FUNCTION	0.0384879	0.000706948	6	29	945	29269
GO:0006766	vitamin metabolic process	BIOLOGICAL_PROCESS	0.0384879	0.000956163	5	20	946	29278
GO:0006767	water-soluble vitamin metabolic process	BIOLOGICAL_PROCESS	0.0384879	0.000956163	5	20	946	29278
GO:1901575	organic substance catabolic process	BIOLOGICAL_PROCESS	0.0384879	0.000710211	7	41	944	29257
GO:0006310	DNA recombination	BIOLOGICAL_PROCESS	0.0384879	0.000785093	5	19	946	29279
GO:0000502	proteasome complex	CELLULAR_COMPONENT	0.0384879	0.000986107	3	4	948	29294
GO:0042364	water-soluble vitamin biosynthetic process	BIOLOGICAL_PROCESS	0.0384879	0.000956163	5	20	946	29278
GO:0016628	oxidoreductase activity, acting on the CH-CH group of donors, NAD or NADP as acceptor	MOLECULAR_FUNCTION	0.0384879	0.000986107	3	4	948	29294
GO:0042908	xenobiotic transport	BIOLOGICAL_PROCESS	0.0384879	0.000987408	2	0	949	29298
GO:0042910	xenobiotic transmembrane transporter activity	MOLECULAR_FUNCTION	0.0384879	0.000987408	2	0	949	29298
GO:0042558	pteridine-containing compound metabolic process	BIOLOGICAL_PROCESS	0.0384879	0.000956163	5	20	946	29278
GO:1905369	endopeptidase complex	CELLULAR_COMPONENT	0.0384879	0.000986107	3	4	948	29294
GO:1905368	peptidase complex	CELLULAR_COMPONENT	0.0384879	0.000986107	3	4	948	29294
GO:0016772	transferase activity, transferring phosphorus-containing groups	MOLECULAR_FUNCTION	0.0384879	0.000632242	10	82	941	29216
GO:0019362	pyridine nucleotide metabolic process	BIOLOGICAL_PROCESS	0.0384879	0.000637929	5	18	946	29280
GO:0009110	vitamin biosynthetic process	BIOLOGICAL_PROCESS	0.0384879	0.000956163	5	20	946	29278
GO:0016830	carbon-carbon lyase activity	MOLECULAR_FUNCTION	0.0414988	0.00110996	6	32	945	29266
GO:0008033	tRNA processing	BIOLOGICAL_PROCESS	0.0414988	0.00110996	6	32	945	29266
GO:0016763	pentosyltransferase activity	MOLECULAR_FUNCTION	0.0422622	0.00115344	5	21	946	29277
GO:0006508	proteolysis	BIOLOGICAL_PROCESS	0.0458826	0.0012773	6	33	945	29265
GO:0072524	pyridine-containing compound metabolic process	BIOLOGICAL_PROCESS	0.0485936	0.0013793	5	22	946	29276

## Sheet: Supp. Table S9
Supp. Table S9. Selective coefficients of previousy-identified high-differentiated markers, re-estimated in this study using output from VolcanoFinder and from Wong et al. (2020). See Methods for details on markers used.
LG	Position on scaffold (bp)	nextrad ID (Wong et al., 2020)	cline width (m)	r	VolcanoFinder				Cline analysis (Wong et al., 2020)
					S. aethnensis		S. chrysanthemifolius
					α	s	α	s	s [r=0.1]
1	33507491	3564	1262	2.44221e-09	2.63144e-06	0.00976379	3.4721e-07	0.0713789	0.0390596
1	38541048	1509	817	9.70718e-10	0.0121479	8.40661e-07	1.69841e-07	0.0580004	0.093197
1	40480669	2237	1010	6.27446e-12	8.66059e-05	7.62183e-07	1.48073e-07	0.000430013	0.0609823
2	7162165	15757	1147	3.51171e-08	6.37179e-07	0.579812	4.26302e-07	0.835953	0.0472846
2	15806558	10535	1493	4.33141e-09	1.17827e-06	0.0386737	1.23988e-07	0.354513	0.0279079
3	19265812	4021	826	1.30524e-10	3.70445e-07	0.00370677	3.63518e-07	0.00364371	0.0911772
3	23877618	14157	990	2.1163e-10	4.32024e-07	0.00515347	4.22392e-07	0.00508444	0.0634711
3	25696739	185	633	4.16962e-10	4.62209e-07	0.00949048	4.51475e-07	0.00937224	0.155253
3	44798587	9343	821	4.82146e-08	2.084e-06	0.243395	2.67928e-07	1.82617	0.0922911
4	17188138	11077	905	3.11334e-08	0.259909	1.26019e-06	3.36258e-07	0.939583	0.0759537
4	31165302	12475	1021	4.21556e-09	1.33399e-05	0.00332454	5.16078e-07	0.0828935	0.0596753
4	35928373	4510	1145	2.36115e-09	1.67104e-06	0.0148651	6.78335e-07	0.0353232	0.0474499
5	39051889	10685	827	5.54086e-10	3.26443e-07	0.0178566	2.60453e-07	0.0215888	0.0909568
5	63783958	13459	1085	5.85925e-09	2.35187e-07	0.262096	1.94595e-07	0.305557	0.0528429
6	7582291	10491	1030	2.20025e-08	2.03567e-07	1.13709	2.03104e-07	1.09934	0.058637
6	13111356	2677	728	4.11952e-09	3.53467e-07	0.122611	2.24074e-07	0.186568	0.117377
6	13679917	4163	736	2.45429e-09	2.27364e-07	0.113562	2.26471e-07	0.109975	0.114839
6	17728290	7081	753	1.28511e-09	2.45214e-07	0.0551347	2.45214e-07	0.0531833	0.109713
6	36382301	18343	818	9.95853e-10	7.69728e-07	0.0136109	3.30344e-07	0.0305921	0.0929693
6	45109942	22657	968	4.50707e-09	5.54893e-07	0.0854507	2.55279e-07	0.179168	0.0663889
7	25261855	14794	1258	1.8616e-08	4.70195e-07	0.416521	2.82938e-07	0.667689	0.0393084
8	27213163	3207	554	3.12121e-09	2.7827e-07	0.118001	2.7827e-07	0.113825	0.202687
9	39517763	9311	659	6.91403e-10	6.43816e-07	0.0112979	3.03819e-07	0.0230939	0.143244
10	18425493	21407	1041	3.46463e-10	1.1145e-05	0.000327044	2.27041e-07	0.0154857	0.0574043
10	47190306	6372	956	3.27034e-09	2.03614e-06	0.0168972	1.95912e-06	0.01694	0.068066
